# Supplementary material for: A Self-Powered Multifunctional Bracelet for Pulse Monitoring and Personal Rescue
Source: Biosensors (Basel). 2023 May 16;13(5):552. doi: 10.3390/bios13050552 (PMC10216715; doi:10.3390/bios13050552)
Supplement: Supplementary file 1 [file biosensors-13-00552-s001.zip]

Archive with 4 entries (4 files):
- biosensors-2349365-supplementary.pdf
- Video S1.mp4
- Video S2.mp4
- Video S3.mp4
